# Supplementary material for: Manuring practices in the first millennium AD in southern Sweden inferred from isotopic analysis of crop remains
Source: PLoS One. 2019 Apr 18;14(4):e0215578. doi: 10.1371/journal.pone.0215578 (PMC6472791; doi:10.1371/journal.pone.0215578)
Supplement: S1 Table — δ15N values, sample information and metric data for all analyzed grain. (XLSX) [file pone.0215578.s002.xlsx]

## Sheet: Sheet1
Area	Plot	Ear	No. grains on ear	No. of analyzed grains	Spikelet position on ear	δ15N (‰)	N %	Length	Breadth	Width
1	A0	1	22	6	1	8.69942	0.8287	7.1	3.5	2.4
1	A0	1	22	6	5	8.2194	1.011	7.4	4.1	2.8
1	A0	1	22	6	9	7.98379	1	7.1	4.1	2.9
1	A0	1	22	6	13	8.20799	1.072	7.6	4	2.9
1	A0	1	22	6	17	8.23394	0.9973	6.8	3.9	2.9
1	A0	1	22	6	17	8.55	1
1	A0	1	22	6	21	8.49266	1.11	6.3	3.4	2.9
1	A0	2	22	6	1	11.6468	0.7695	7	3.5	2.5
1	A0	2	22	6	5	11.109	0.8074	7.7	4	2.8
1	A0	2	22	6	9	11.1451	0.9125	7.3	4	2.8
1	A0	2	22	6	9	11.12	0.81
1	A0	2	22	6	13	11.8277	0.7614	7.4	4.1	2.9
1	A0	2	22	6	17	11.4455	0.8577	7.2	3.7	2.6
1	A0	2	22	6	21	10.9788	0.8529	6.3	3.8	3.1
1	A0	3	21	6	1	8.81604	1.273	7.3	4.3	3.3
1	A0	3	21	6	1	8.55	1.3
1	A0	3	21	6	5	8.61374	1.277	7.4	4.3	3.3
1	A0	3	21	6	9	8.91329	1.344	7.7	4.3	3
1	A0	3	21	6	13	8.56973	1.582	7.1	4.4	3
1	A0	3	21	6	17	8.32706	1.4	6.9	4.1	3.3
1	A0	3	21	6	21	8.49918	1.523	6.2	3.7	2.6
1	A0	4	20	6	1	8.24344	0.946	6.9	3.9	3
1	A0	4	20	6	5	8.46511	1.017	6.9	3.4	2.3
1	A0	4	20	6	5	8.61	1.04
1	A0	4	20	6	9	6.58382	1.29	7.3	4.1	3
1	A0	4	20	6	13	6.41493	1.286	6.7	4.1	3.1
1	A0	4	20	6	17	6.89196	1.302	6.1	3.9	3.1
1	A0	4	20	6	20	6.49617	1.396	5.9	3.5	3
2	A0	1	12	6	1	5.94336	1.224	5.4	3.3	2.3
2	A0	1	12	6	1	6.02	1.25
2	A0	1	12	6	2	5.29049	1.189	4.8	3	1.8
2	A0	1	12	6	5	6.02148	0.8317	7.2	3.7	2.3
2	A0	1	12	6	6	6.15229	0.9297	6.8	3.7	2.4
2	A0	1	12	6	9	5.18794	0.9623	7.3	3.8	2.4
2	A0	1	12	6	10	5.62832	0.9504	6.6	3.5	2.7
2	A0	2	11	5	2	5.8645	1.479	6	3.4	2.9
2	A0	2	11	5	3	5.53169	1.551	6.9	3.8	3.2
2	A0	2	11	5	3	5.56	1.57
2	A0	2	11	5	6	5.57637	1.567	6.1	3.9	3.1
2	A0	2	11	5	7	5.89815	1.581	6.2	3.7	3
2	A0	2	11	5	11	6.103	1.414	5.8	3.4	2.8
2	A0	3	12	6	2	5.42437	1.119	5.5	2.7	1.8
2	A0	3	12	6	3	5.45912	1.173	6	3.2	2.6
2	A0	3	12	6	3	5.31	1.14
2	A0	3	12	6	6	5.45905	1.155	6.3	3.2	2.5
2	A0	3	12	6	7	5.60375	1.179	6.1	3.4	2.8
2	A0	3	12	6	11	5.26334	1.239	5.9	3.4	3.1
2	A0	3	12	6	12	5.57382	1.42	5.8	3	2.3
2	A0	4	13	6	1	4.88323	1.325	5.9	3.1	2.3
2	A0	4	13	6	2	4.98	1.14	6.1	3.2	2.4
2	A0	4	13	6	2	5.26031	1.12
2	A0	4	13	6	6	5.24572	1.145	6.3	3.5	2.6
2	A0	4	13	6	9	4.09837	1.03	6.5	3.7	2.9
2	A0	4	13	6	10	4.21273	1.192	6.2	3.4	2.9
2	A0	4	13	6	13	4.37044	1.057	5.1	2.9	2.1
2	A0	4	13	6	13	4.33	1.12
Random duplicate QC marked in gray
