# Supplementary material for: Manuring practices in the first millennium AD in southern Sweden inferred from isotopic analysis of crop remains
Source: PLoS One. 2019 Apr 18;14(4):e0215578. doi: 10.1371/journal.pone.0215578 (PMC6472791; doi:10.1371/journal.pone.0215578)
Supplement: S2 Table — δ15N values, sample information, metric data and archaeological accession information for all analyzed grain. (XLSX) [file pone.0215578.s003.xlsx]

## Sheet: Sheet1
Archaeological site	Site area	Context	Sample no.	Soil volym (lit.)	Period	No. of grain of sampled species in assemblage	Cereal specie	δ15N ‰ (AIR) - 0,31 ‰	δ15N (‰)	N %	Length	Breadth	Width
Regional center Uppåkra	Hall-building/Profile 87033	Floor deposit	Stratum 12	2	ERIA	465	Hordeum vulgare	3.36154	3.67154	2.312	6.8	3.4	2.8
									3.58	2.24
							Hordeum vulgare	9.49294	9.80294	3.139	7	3.1	2.1
							Hordeum vulgare	5.88647	6.19647	3.087	7.1	2.9	2.2
							Hordeum vulgare	8.47918	8.78918	3.048	6.8	3.2	2.4
							Hordeum vulgare	18.5808	18.8908	3.043	6.9	3.1	2.4
							Hordeum vulgare	11.7765	12.0865	2.927	6.8	3.5	2.8
							Hordeum vulgare	6.69763	7.00763	2.606	6.9	2.8	1.9
							Hordeum vulgare	9.71525	10.0252	2.423	7.3	3.3	2.5
									10.54	2.42
							Hordeum vulgare	9.76304	10.073	2.905	6.4	3.2	2.4
							Hordeum vulgare	14.7061	15.0161	2.279	7	2.9	2.2
Regional center Uppåkra	House/Profile 110342	Floor deposit	Stratum 13a	1.1	ERIA	312	Hordeum vulgare	3.35098	3.66098	1.995	4	2.3	1.8
							Hordeum vulgare	3.63222	3.94222	2.911	4.9	2.3	1.9
							Hordeum vulgare	1.29067	1.60067	2.616	5.1	3.2	2.6
									1.68	2.59
							Hordeum vulgare	4.05669	4.36669	2.344	5	2.3	1.9
							Hordeum vulgare	4.5464	4.8564	2.073	5.1	2.2	1.8
							Hordeum vulgare	4.83459	5.14459	1.79	5	2.7	2.2
									5.2	1.77
							Hordeum vulgare	0.601169	0.911169	2.871	4.6	2.4	1.7
							Hordeum vulgare	8.38333	8.69333	1.202	4.4	2.5	1.6
							Hordeum vulgare	5.17635	5.48635	1.935	4.1	2.4	1.8
							Hordeum vulgare	7.10117	7.41117	1.989	4.2	2.3	1.6
Regional center Uppåkra	Trench B	Hearth	ID110987	1.6	ERIA	28	Hordeum vulgare	8.94677	9.25677	2.25	5	2.6	1.9
									9.37	2.26
							Hordeum vulgare	6.7109	7.0209	2.1	5.4	2.7	2.2
							Hordeum vulgare	9.35314	9.66314	3.29	3.9	2.1	1.5
							Hordeum vulgare	7.59313	7.90313	1.73	5.2	2.8	2.2
							Hordeum vulgare	4.79827	5.10827	2.36	5.7	2.8	2.3
							Hordeum vulgare	6.774	7.084	2.02	5.2	2.7	2.1
							Hordeum vulgare	9.89334	10.2033	3.1	5.5	3.1	2.1
							Hordeum vulgare	5.06077	5.37077	2.3	4.9	2.8	2
									5.39	2.29
							Hordeum vulgare	7.00125	7.31125	1.61	5.3	3	2.5
							Hordeum vulgare	5.62248	5.93248	2.41	5.1	2.8	2.1
Regional center Uppåkra	Hall-building/Profile 92518	Floor deposit	Stratum 7	2.2	LRIA	495	Hordeum vulgare	4.36188	4.67188	2.663	5.6	3.1	2.8
							Hordeum vulgare	4.95956	5.26956	1.886	6.9	3.1	2.5
							Hordeum vulgare	4.82822	5.13822	1.838	5.6	3	2.3
							Hordeum vulgare	5.5848	5.8948	1.637	6.1	3.6	2.8
									6.25	1.72
							Hordeum vulgare	5.33241	5.64241	1.652	5.3	2.9	2.2
							Hordeum vulgare	5.61643	5.92643	1.691	5.4	2.9	2.4
							Hordeum vulgare	3.81053	4.12053	1.837	6	3.7	2.7
							Hordeum vulgare	7.98277	8.29277	2.257	5.4	3.2	2.4
							Hordeum vulgare	6.16824	6.47824	2.472	6.1	3.2	2.3
									6.57	2.49
							Hordeum vulgare	5.18986	5.49986	1.551	5.3	2.8	2.3
Regional center Uppåkra	House/Profile 110342	Floor deposit	Stratum 9	3	LRIA	66	Hordeum vulgare	5.06984	5.37984	2.103	5.1	2.8	2.1
							Hordeum vulgare	10.3677	10.6777	2.615	6.3	2.7	2
									10.35	2.64
							Hordeum vulgare	8.79039	9.10039	2.625	4.9	2.7	1.9
							Hordeum vulgare	9.15236	9.46236	2.365	4.3	2.6	1.8
							Hordeum vulgare	6.31261	6.62261	2.484	5.9	2.7	2.2
							Hordeum vulgare	8.21743	8.52743	2.199	5.5	3.1	2
							Hordeum vulgare	8.01635	8.32635	2.318	6.2	3.6	2.7
							Hordeum vulgare	6.03781	6.34781	2.699	5.6	2.8	2
									6.44	2.75
							Hordeum vulgare	6.51466	6.82466	2.542	5.4	2.7	2.1
							Hordeum vulgare	6.92586	7.23586	2.256	4.7	2	1.5
Regional center Uppåkra	House 56	Floor deposit	ID207374	5	LRIA	liters*	Hordeum vulgare	4.949	5.259	2.744	6.1	2.6	1.9
									5.19	2.78
							Hordeum vulgare	8.27055	8.58055	2.373	6.7	3	2.2
							Hordeum vulgare	5.7318	6.0418	2.47	4.8	2.6	2
							Hordeum vulgare	7.50398	7.81398	2.168	5.4	3	2.1
							Hordeum vulgare	6.5881	6.8981	2.305	4.8	2.6	1.9
							Hordeum vulgare	6.09503	6.40503	2.713	5.6	2.5	1.8
							Hordeum vulgare	6.91233	7.22233	2.228	6.4	2.8	2.1
							Hordeum vulgare	7.16238	7.47238	2.801	6.3	2.8	2
							Hordeum vulgare	7.19772	7.50772	1.725	6	2.7	1.9
									7.45	2.03
							Hordeum vulgare	7.38613	7.69613	1.91	4.7	2.4	1.8
Regional center Uppåkra	Hall-building/Profil 105776	Floor deposit	Stratum 2	2.1	MP	845	Hordeum vulgare	9.03198	9.34198	2.422	6.5	3.3	2.6
							Hordeum vulgare	4.38958	4.69958	3.258	6	2.8	2
							Hordeum vulgare	8.98185	9.29185	2.474	7.3	3.4	2.6
									9.3	2.5
							Hordeum vulgare	8.94348	9.25348	2.257	6.3	3.3	2.4
							Hordeum vulgare	8.52885	8.83885	2.834	7	3.4	2.5
							Hordeum vulgare	7.30019	7.61019	2.143	6.8	3.4	2.5
							Hordeum vulgare	7.88456	8.19456	2.984	5.9	3.1	2.6
							Hordeum vulgare	5.16858	5.47858	2.487	6.9	3.6	3
							Hordeum vulgare	9.43013	9.74013	2.442	6.4	3.8	2.9
							Hordeum vulgare	5.17183	5.48183	2.652	6.9	3.6	2.9
									5.4	2.63
Regional center Uppåkra	Profile 110342	Floor deposit	Stratum 2	2	MP	250	Hordeum vulgare	9.45176	9.76176	2.792	6.6	3.2	2.6
							Hordeum vulgare	5.71389	6.02389	2.116	5.4	2.6	1.9
							Hordeum vulgare	12.66	12.97	3.663	5.9	2.8	2
									12.97	3.69
							Hordeum vulgare	10.2453	10.5553	3.408	5.1	2.4	1.8
							Hordeum vulgare	14.6074	14.9174	3.915	6.3	2.8	2.2
							Hordeum vulgare	8.04131	8.35131	2.811	5.2	2.6	2.2
							Hordeum vulgare	11.1296	11.4396	2.167	5.1	2.4	2.2
							Hordeum vulgare	7.95485	8.26485	2.195	6.3	3	2.1
							Hordeum vulgare	18.5569	18.8669	3.168	6.2	3	2.3
									18.71	3.17
							Hordeum vulgare	11.5722	11.8822	2.657	5.2	2.6	2.2
Regional center Uppåkra	Bårhuset	Floor deposit		4.7	MP	40248	Hordeum vulgare	4.84668	5.15668	1.706	6.3	3.4	2.4
							Hordeum vulgare	4.84232	5.15232	2.276	6.2	3.3	2.6
							Hordeum vulgare	5.64837	5.95837	2.909	6.1	3.6	2.8
							Hordeum vulgare	5.30572	5.61572	2.576	6.3	3.2	2.5
							Hordeum vulgare	9.64263	9.95263	2.936	5.9	3.2	2.4
									9.98	2.9
							Hordeum vulgare	5.85507	6.16507	1.858	6.6	3.7	2.6
							Hordeum vulgare	4.48698	4.79698	2.349	6.5	3.1	2.3
							Hordeum vulgare	5.47185	5.78185	2.655	6.9	3.6	2.6
							Hordeum vulgare	6.87599	7.18599	2.598	7	3	2.3
									7.36	2.59
							Hordeum vulgare	4.96833	5.27833	2.651	6	3.1	2.5
Regional center Uppåkra	House 11	Floor deposit	36325	0.5	MP	1612	Hordeum vulgare	4.52569	4.83569	1.555	4.4	2.2	1.8
									4.79	1.53
							Hordeum vulgare	4.36399	4.67399	1.932	4.7	2.5	1.9
							Hordeum vulgare	8.12852	8.43852	3.208	6.2	2.8	2.2
							Hordeum vulgare	4.75424	5.06424	2.038	4.8	2.4	2
							Hordeum vulgare	4.76035	5.07035	1.539	6.2	3	2.3
							Hordeum vulgare	5.15222	5.46222	2.123	5	2.5	2
							Hordeum vulgare	8.86576	9.17576	2.406	5	2.5	1.7
									9.14	2.41
							Hordeum vulgare	11.5326	11.8426	1.899	5.1	2.4	1.6
							Hordeum vulgare	5.53448	5.84448	1.488	4.1	2	1.4
							Hordeum vulgare	7.24839	7.55839	3.456	5.1	2.5	2
Regional center Uppåkra	Pithouse 1	Floor deposit	10047	0.2	MP	2165	Hordeum vulgare	14.1308	14.4408	2.599	6.2	3.6	2.6
							Hordeum vulgare	14.4933	14.8033	2.46	6.3	3.3	2.3
							Hordeum vulgare	10.9909	11.3009	2.374	6.2	3.5	2.7
									11.62	2.4
							Hordeum vulgare	13.8091	14.1191	2.66	6.4	3	2.2
							Hordeum vulgare	11.2974	11.6074	2.947	5.9	3.2	2.6
							Hordeum vulgare	13.169	13.479	2.482	5.9	2.7	2.1
							Hordeum vulgare	11.2381	11.5481	2.825	6.6	2.9	2.1
							Hordeum vulgare	12.6988	13.0088	3.084	6.1	3.2	2.4
									12.98	3.09
							Hordeum vulgare	5.27367	5.58367	2.692	6.2	3	2.3
							Hordeum vulgare	12.3731	12.6831	2.428	6.6	3.1	2.3
Regional center Uppåkra	Hall-building/House 24	Floor deposit	210108	1.1	MP	1154	Hordeum vulgare	7.69716	8.00716	2.391	6.4	3	2.2
							Hordeum vulgare	5.28427	5.59427	1.87	5.4	2.4	1.9
							Hordeum vulgare	5.40937	5.71937	2.357	6.4	3.2	2.5
									5.88	2.36
							Hordeum vulgare	6.02886	6.33886	2.468	6.6	3.2	2.5
							Hordeum vulgare	10.6759	10.9859	2.558	5.9	2.9	2.4
							Hordeum vulgare	5.99633	6.30633	2.434	4.9	2.2	1.6
									6.37	2.44
							Hordeum vulgare	6.17554	6.48554	3.596	5	2.7	2.3
							Hordeum vulgare	5.21614	5.52614	2.567	5.8	3.1	2.5
							Hordeum vulgare	11.0824	11.3924	2.142	6.2	3.7	2.5
							Hordeum vulgare	7.10738	7.41738	2.904	5.9	3.4	2.6
Regional center Uppåkra	Vifots house	Floor deposit	RVIV L4	3	MP	5500	Hordeum vulgare	6.01043	6.32043	1.813	6.2	3.3	1.9
							Hordeum vulgare	6.78314	7.09314	1.744	6.2	3	2.3
									6.93	1.74
							Hordeum vulgare	6.34661	6.65661	1.536	5.7	3.1	2.5
							Hordeum vulgare	7.19982	7.50982	2.085	6.4	3.1	2.3
							Hordeum vulgare	6.22381	6.53381	2.004	6.6	3	2.4
							Hordeum vulgare	5.70727	6.01727	2.079	7	3.2	2.8
							Hordeum vulgare	6.05466	6.36466	1.865	6.5	3	2.2
							Hordeum vulgare	5.25479	5.56479	1.647	5.6	2.9	2.1
									5.33	1.66
							Hordeum vulgare	7.05082	7.36082	2.073	6.2	2.9	2.2
							Hordeum vulgare	6.17751	6.48751	2.047	5.3	2.9	2.2
Regional center Uppåkra	Hall-building/House 23	Floor deposit (west side)	105229	2.2	VP	13160	Hordeum vulgare	5.73117	6.04117	1.713	6.9	3.1	2.6
							Hordeum vulgare	5.34052	5.65052	2.34	7.6	3.3	2.3
							Hordeum vulgare	5.01949	5.32949	1.899	6.7	3.1	2.3
							Hordeum vulgare	5.96358	6.27358	1.867	6.2	3.2	2.3
							Hordeum vulgare	6.06553	6.37553	2.482	7	3	2.2
									6.61	2.45
							Hordeum vulgare	6.1598	6.4698	2.457	6	3.1	2.4
							Hordeum vulgare	6.1121	6.4221	2.095	6.3	3.2	2.5
									6.5	2.09
							Hordeum vulgare	6.11677	6.42677	1.901	6	3.2	2.5
							Hordeum vulgare	6.05694	6.36694	1.653	6	3.1	2.6
							Hordeum vulgare	10.7883	11.0983	2.587	5.7	2.6	1.9
Regional center Uppåkra	Oven area	Kiln structure	ID811	0.6	VP	232	Hordeum vulgare	11.4062	11.7162	1.784	6.1	3	2.5
							Hordeum vulgare	14.1073	14.4173	2.291	5.6	2.4	1.8
							Hordeum vulgare	5.98305	6.29305	1.662	4.5	2.3	1.8
							Hordeum vulgare	10.3231	10.6331	1.499	5.5	2.8	1.7
							Hordeum vulgare	9.98883	10.2988	1.695	5	2.4	2
									10.34	1.7
							Hordeum vulgare	10.0581	10.3681	1.638	5.3	2.9	2.1
							Hordeum vulgare	7.63929	7.94929	1.821	6.2	2.8	2.3
									7.7	1.78
							Hordeum vulgare	14.004	14.314	1.567	5.6	2.6	2
							Hordeum vulgare	7.42193	7.73193	1.621	5.7	2.6	2.1
							Hordeum vulgare	7.92903	8.23903	2.065	6.8	3.5	2.5
Regional center Uppåkra	Hall-building/House 22	Floor deposit	105208	2.3	VIK	4768	Hordeum vulgare	5.87819	6.18819	2.259	5.2	2.7	1.9
							Hordeum vulgare	7.70966	8.01966	2.441	5.5	3.2	2.1
							Hordeum vulgare	6.35803	6.66803	1.777	5.9	2.9	2.4
									6.17	1.76
							Hordeum vulgare	4.78705	5.09705	2.591	6.5	3.7	2.9
							Hordeum vulgare	13.9881	14.2981	2.791	5.6	3.1	2.3
							Hordeum vulgare	6.83698	7.14698	2.454	6.1	3.8	2.5
							Hordeum vulgare	6.90959	7.21959	2.853	5.7	3.2	2.6
							Hordeum vulgare	6.46095	6.77095	3.182	4.9	3.3	2.5
							Hordeum vulgare	9.13386	9.44386	1.922	5.2	3.5	2.6
							Hordeum vulgare	10.5241	10.8341	3.21	6	3.2	2.3
									10.93	3.22
Regional center Uppåkra	Ceremonial building	Floor layer L39450	ID203488/PM3360	5	VIK	liters*	Hordeum vulgare	5.24992	5.55992	3.039	5.7	3.1	2.3
									5.04	3.02
							Hordeum vulgare	2.88536	3.19536	2.168	5.6	2.8	2.3
							Hordeum vulgare	4.62071	4.93071	2.145	6.7	3.4	2.7
							Hordeum vulgare	7.89945	8.20945	2.68	5.6	2.7	2.2
							Hordeum vulgare	4.5383	4.8483	2.611	5.8	2.9	1.7
							Hordeum vulgare	4.91218	5.22218	2.581	5.2	3.4	2.4
							Hordeum vulgare	5.82516	6.13516	2.308	6.6	3.3	2.6
							Hordeum vulgare	6.75294	7.06294	1.94	6.3	3.1	2.4
							Hordeum vulgare	4.64789	4.95789	3.089	6.6	3.7	2.5
							Hordeum vulgare	5.99507	6.30507	2.472	5	2.2	1.7
									6.35	2.49
Uppåkra 12:110	House 5	Posthole	13081	0.8	ERIA	16	Hordeum vulgare	8.85102	9.16102	2.023	5.4	2.7	2.1
							Hordeum vulgare	8.88092	9.19092	2.201	4.9	2.6	2.2
							Hordeum vulgare	4.95752	5.26752	1.858	5.4	2.8	2
							Hordeum vulgare	7.71041	8.02041	1.74	4.2	2.3	2
							Hordeum vulgare	3.74022	4.05022	1.886	5.1	2.8	2.4
									3.91	1.87
							Hordeum vulgare	4.08892	4.39892	2.121	5	2.3	2
									4.44	2.09
							Hordeum vulgare	8.94995	9.25995	2.023	4.6	2.5	2.1
							Hordeum vulgare	10.3862	10.6962	0.9653	6.1	2.8	2.4
							Hordeum vulgare	10.298	10.608	2.132	4.5	2.3	1.7
							Hordeum vulgare	7.3777	7.6877	0.8594	5.6	3	2.4
Uppåkra 2:14	Pithouse	Floor deposit	2351	1.6	ERIA	123	Hordeum vulgare	3.05907	3.36907	2.127	4.6	2.2	1.9
									3.48	2.16
							Hordeum vulgare	3.49776	3.80776	1.929	5.5	2.7	2
							Hordeum vulgare	3.34518	3.65518	2.665	5.8	2.5	1.8
							Hordeum vulgare	2.16299	2.47299	2.522	4	1.9	1.2
							Hordeum vulgare	3.23095	3.54095	2.827	6	3.1	2.6
							Hordeum vulgare	2.87689	3.18689	2.396	4.7	2	1.7
							Hordeum vulgare	2.89508	3.20508	2.455	5.1	2.2	1.9
							Hordeum vulgare	3.029	3.339	2.498	5.6	2.1	1.5
							Hordeum vulgare	5.99989	6.30989	2.067	5.6	2.7	2.2
							Hordeum vulgare	3.47354	3.78354	3.315	5.4	2.6	2
									3.92	3.32
Uppåkra 2:25	House 17	Floor deposit	PM30519	1.5	ERIA	335	Hordeum vulgare	6.46805	6.77805	1.49	6.6	3.1	2.3
									6.88	1.51
							Hordeum vulgare	4.21687	4.52687	2.139	5.4	2.7	1.9
							Hordeum vulgare	5.29037	5.60037	1.724	5	2.7	2
							Hordeum vulgare	3.92825	4.23825	2.332	5.9	2.9	2.2
							Hordeum vulgare	4.8405	5.1505	1.812	5.9	3.1	2.1
							Hordeum vulgare	3.78983	4.09983	2.675	5.9	3.1	2.5
							Hordeum vulgare	5.75712	6.06712	1.777	5.3	2.9	2.2
							Hordeum vulgare	5.62434	5.93434	2.719	5.2	2.7	1.9
									5.97	2.7
							Hordeum vulgare	4.77164	5.08164	1.696	5.2	2.3	1.9
							Hordeum vulgare	5.77035	6.08035	1.941	5.7	2.8	2
Uppåkra 2:25	House 31	Posthole	PM29829	1.3	ERIA	361	Hordeum vulgare	7.01691	7.32691	1.547	5.2	2.9	2.1
							Hordeum vulgare	7.89074	8.20074	1.32	5.9	3.5	2.4
							Hordeum vulgare	6.27497	6.58497	1.486	4.9	2.7	1.9
									6.12	1.5
							Hordeum vulgare	5.48574	5.79574	2.045	5.5	3.1	2.2
							Hordeum vulgare	6.90269	7.21269	1.484	5.1	2.8	2.3
							Hordeum vulgare	5.46226	5.77226	1.341	5.9	3.1	2.6
							Hordeum vulgare	7.8224	8.1324	1.539	5.2	2.9	2.1
							Hordeum vulgare	4.73455	5.04455	1.398	6	3.2	2.3
							Hordeum vulgare	3.3183	3.6283	1.596	5.6	3	2.3
									3.64	1.57
							Hordeum vulgare	5.57555	5.88555	1.669	4.9	2.5	1.9
Uppåkra 2:25	Pit		ID29981	1.4	ERIA	325	Hordeum vulgare	5.51185	5.82185	2.608	5.9	2.9	2.1
							Hordeum vulgare	2.33774	2.64774	2.019	5.6	2.9	2.2
									2.31	2
							Hordeum vulgare	5.05441	5.36441	2.194	5.6	3.1	2.2
							Hordeum vulgare	3.56805	3.87805	2.624	6.5	2.6	1.8
							Hordeum vulgare	6.24927	6.55927	2.09	6.4	3.2	2.5
							Hordeum vulgare	2.34399	2.65399	2.802	6.7	3.2	2.5
							Hordeum vulgare	1.39946	1.70946	1.677	5.5	2.8	2.2
							Hordeum vulgare	2.24872	2.55872	3.131	5.7	2.6	2.1
									2.77	3.11
							Hordeum vulgare	2.11506	2.42506	1.914	5.9	2.9	2.1
							Hordeum vulgare	1.92544	2.23544	1.965	5.8	3	2.3
Åttevägen	Pit	Pit	459	1.6	ERIA	21	Hordeum vulgare	6.24306	6.55306	1.812	5.8	2.3	2.5
							Hordeum vulgare	10.4298	10.7398	2.479	5.4	2.6	1.8
							Hordeum vulgare	4.71331	5.02331	1.297	4.5	2.5	1.3
							Hordeum vulgare	6.63568	6.94568	1.925	5	3.1	1.9
							Hordeum vulgare	4.58784	4.89784	1.263	5.6	2.7	2.1
									4.22	1.27
							Hordeum vulgare	8.87248	9.18248	1.974	6.1	3	1.9
							Hordeum vulgare	4.77692	5.08692	1.23	4.7	3.1	2
									4.73	1.21
							Hordeum vulgare	10.9792	11.2892	2.475	4.2	2	1.6
							Hordeum vulgare	8.20079	8.51079	1.368	5.3	3	1.8
							Hordeum vulgare	7.65754	7.96754	2.505	4.8	2.7	2
Uppåkra 2:25	Hus 4	Posthole	ID5817	1.3	LRIA	41	Hordeum vulgare	7.3804	7.6904	2.005	5.7	3.1	2.1
							Hordeum vulgare	8.10545	8.41545	1.89	5.6	3	2.3
							Hordeum vulgare	7.34338	7.65338	1.47	5	3.1	2
									7.83	1.45
							Hordeum vulgare	8.10287	8.41287	2.409	4.9	2.8	2.1
							Hordeum vulgare	9.02426	9.33426	2.112	5.3	3.1	1.9
							Hordeum vulgare	9.39823	9.70823	1.646	4.8	2.8	1.9
									9.49	1.63
							Hordeum vulgare	9.5045	9.8145	1.982	5.1	2.7	1.9
							Hordeum vulgare	8.26219	8.57219	1.947	5.1	3	1.9
							Hordeum vulgare	8.74303	9.05303	1.866	4.6	2.4	2.1
							Hordeum vulgare	9.01803	9.32803	2.063	5.8	3	2.3
Stanstorp 5:1	House	Pit	49133	1	MP	412	Hordeum vulgare	7.02931	7.33931	2.635	5.3	2.8	1.9
							Hordeum vulgare	6.25849	6.56849	1.994	4.9	2.6	1.9
							Hordeum vulgare	6.90197	7.21197	2.279	4.8	2.6	2.2
									7.3	2.29
							Hordeum vulgare	7.04819	7.35819	2.81	4.7	2.8	1.8
							Hordeum vulgare	9.71189	10.0219	2.748	4.6	2.6	2
							Hordeum vulgare	5.04055	5.35055	2.375	5.5	2.7	1.9
							Hordeum vulgare	9.9679	10.2779	1.795	4.5	2.6	2.1
									10.45	1.83
							Hordeum vulgare	8.28805	8.59805	2.747	6	3	2.5
							Hordeum vulgare	8.32886	8.63886	2.531	5.1	2.4	1.7
							Hordeum vulgare	7.24141	7.55141	2.449	4.8	2.9	2
Stanstorp 5:1		Oven	60317	1	MP	337	Hordeum vulgare	6.35136	6.66136	1.553	5	2.6	2
							Hordeum vulgare	6.96873	7.27873	2.254	6.1	3.1	2.5
							Hordeum vulgare	10.3261	10.6361	2.344	5.1	2.6	1.9
							Hordeum vulgare	10.2529	10.5629	2.244	5.5	3.1	2.2
							Hordeum vulgare	10.0224	10.3324	2.665	5.8	2.7	2.5
									10.42	2.67
							Hordeum vulgare	9.48686	9.79686	2.256	5.2	2.5	1.8
							Hordeum vulgare	6.41491	6.72491	1.397	5.9	3.4	2.5
							Hordeum vulgare	6.69561	7.00561	2.52	5.4	2.7	2.3
							Hordeum vulgare	5.99488	6.30488	1.932	5.2	2.8	1.9
							Hordeum vulgare	5.80347	6.11347	1.634	5.6	2.9	2
									6.12	1.65
Stanstorp 5:1		Oven	ID48950	1.1	MP	95	Hordeum vulgare	6.19451	6.50451	2.414	4.4	2.2	2
							Hordeum vulgare	12.4513	12.7613	2.628	4.9	2.8	2
							Hordeum vulgare	16.7257	17.0357	2.573	4.8	2.8	2
									17.15	2.58
							Hordeum vulgare	6.12224	6.43224	2.254	4.9	2.7	1.8
							Hordeum vulgare	7.74145	8.05145	1.365	5.6	2.9	2.1
							Hordeum vulgare	6.69465	7.00465	2.552	4.4	2.5	1.8
							Hordeum vulgare	6.36121	6.67121	2.28	5.1	2.7	2.1
							Hordeum vulgare	8.10549	8.41549	2.978	5.3	2.5	2
							Hordeum vulgare	8.50952	8.81952	2.787	4.7	2.7	1.7
							Hordeum vulgare	7.43567	7.74567	2.032	4.7	2.6	2.1
									7.93	2.02
Uppåkra 7:1	Pithouse	Floor layer	8666	2	MP	130	Hordeum vulgare	5.59728	5.90728	2.26	4.9	2.9	2.1
							Hordeum vulgare	7.0525	7.3625	3.05	4.7	2.6	1.7
							Hordeum vulgare	9.28901	9.59901	3.27	4.6	2.4	2
							Hordeum vulgare	6.39409	6.70409	3.57	4.5	2.2	1.6
									6.83	3.56
							Hordeum vulgare	6.31563	6.62563	2.21	4.6	2.4	1.9
							Hordeum vulgare	5.98352	6.29352	2.28	5.1	2.5	2
							Hordeum vulgare	7.12118	7.43118	2.21	5.2	3	2.3
							Hordeum vulgare	6.79252	7.10252	2.8	4.8	2.2	1.5
							Hordeum vulgare	6.41482	6.72482	2.24	5.2	2.7	1.8
									6.94	2.22
							Hordeum vulgare	6.3332	6.6432	23.34	5.1	2.7	1.9
Hjärup 7:1	Pit		ID9034	1.8	MP	76	Hordeum vulgare	7.06635	7.37635	2.005	5.2	3.1	2.5
							Hordeum vulgare	6.2736	6.5836	1.89	4.7	3	2.4
							Hordeum vulgare	7.50155	7.81155	1.47	4.9	2.7	2
							Hordeum vulgare	7.5926	7.9026	2.409	4.4	2.6	2
									8.17	2.43
							Hordeum vulgare	7.82419	8.13419	2.112	6.3	3.2	2.5
							Hordeum vulgare	6.42152	6.73152	1.646	5	2.6	2
							Hordeum vulgare	8.02653	8.33653	1.982	4.8	2.7	1.9
							Hordeum vulgare	9.11161	9.42161	1.947	4.5	2.4	1.8
							Hordeum vulgare	8.4119	8.7219	1.866	5.2	2.9	2
									8.71	2.21
							Hordeum vulgare	6.55492	6.86492	2.063	5.2	3.3	2.7
Hjärup 21:36	Pit	Fill	A162	1.2	VP	69	Hordeum vulgare	6.97757	7.28757	2.304	5.3	2.9	2.4
									7.03	2.32
							Hordeum vulgare	6.9385	7.2485	1.441	5.4	3.1	2.4
							Hordeum vulgare	5.89599	6.20599	1.865	5.4	3	2.8
							Hordeum vulgare	5.96351	6.27351	1.852	5.4	3.4	2.2
							Hordeum vulgare	5.7099	6.0199	1.398	5	2.9	2.4
							Hordeum vulgare	7.53757	7.84757	1.938	5.1	3.5	2.6
							Hordeum vulgare	7.28899	7.59899	2.378	6.1	3.2	2.4
									7.58	2.37
							Hordeum vulgare	6.39756	6.70756	2.528	4.4	2.7	1.9
							Hordeum vulgare	4.74823	5.05823	2.395	4.4	2.3	1.8
							Hordeum vulgare	7.5269	7.8369	2.576	6.2	3.2	2.4
Hjärup 9:8	House 13	Oven	4631	2	VIK	21	Hordeum vulgare	7.54369	7.85369	2.289	5.2	2.7	2.2
							Hordeum vulgare	3.52631	3.83631	2.304	5.3	3.3	2.5
							Hordeum vulgare	2.97366	3.28366	2.915	4.5	2.3	1.5
							Hordeum vulgare	5.24874	5.55874	2.953	5.2	2.8	2.2
							Hordeum vulgare	7.54446	7.85446	1.936	4.4	2	1.7
							Hordeum vulgare	4.70452	5.01452	1.598	4.1	2.5	1.8
									4.98	1.62
							Hordeum vulgare	10.0524	10.3624	2.965	5.6	3.1	2.3
							Hordeum vulgare	4.16261	4.47261	2.768	6.2	3	2.6
							Hordeum vulgare	4.72062	5.03062	1.959	5.3	3.1	2.4
							Hordeum vulgare	7.47238	7.78238	3.189	5.5	3	2.4
Hjärup 9:8	House 11 (outside)	Hearth	ID10108	0.5	VIK	29	Hordeum vulgare	8.86962	9.17962	2.081	4.5	2.8	2.7
									9.38	2.08
							Hordeum vulgare	6.95268	7.26268	2.166	5.5	3.2	2.2
							Hordeum vulgare	9.26595	9.57595	2.559	5.3	3.2	2.4
							Hordeum vulgare	8.7397	9.0497	2.765	6.4	3.2	2.4
							Hordeum vulgare	7.19653	7.50653	2.476	5.7	3.5	2.6
							Hordeum vulgare	8.714	9.024	2.491	4.9	2.1	1.9
							Hordeum vulgare	7.7448	8.0548	2.836	5.4	3	2.6
							Hordeum vulgare	8.91721	9.22721	2.789	6.3	3.5	2.7
							Hordeum vulgare	7.00924	7.31924	2.295	4.2	2.5	2.1
							Hordeum vulgare	8.65193	8.96193	2.32	5.2	3	2.5
									8.67	2.33
Regional center Uppåkra	House 11	Layer	ID35039/102	0.5	MP	61	Secale cereale	10.1297	10.4397	2.436	5.5	2.2	1.7
							Secale cereale	10.2291	10.5391	2.5	5.4	1.6	1.8
							Secale cereale	9.42115	9.73115	2.419	5	1.8	1.5
							Secale cereale	9.23956	9.54956	1.793	5.6	2	1.9
									9.43	1.8
							Secale cereale	10.1604	10.4704	1.213	5.4	2.2	1.8
							Secale cereale	11.5611	11.8711	2.449	4.3	1.6	1.9
							Secale cereale	10.1076	10.4176	1.647	4.3	1.7	1.7
							Secale cereale	12.2549	12.5649	2.479	5	1.9	1.9
									12.46	2.48
							Secale cereale	11.7249	12.0349	2.352	4.3	1.7	1.7
							Secale cereale	10.5872	10.8972	1.82	4.3	1.8	1.6
Regional center Uppåkra	Oven area	Kiln structure	ID 216642	3.9	MP	876	Secale cereale	5.2882	5.5982	2.78	6.4	2.7	2.2
									5.41	2.79
							Secale cereale	5.62007	5.93007	2.038	5.9	2.2	2
							Secale cereale	6.36589	6.67589	1.761	6.1	2.1	1.7
							Secale cereale	5.0821	5.3921	2.84	4.9	1.7	1.4
							Secale cereale	5.15073	5.46073	2.033	6	2.3	1.6
							Secale cereale	4.74259	5.05259	1.756	6	2.1	1.9
									5.11	1.76
							Secale cereale	5.25094	5.56094	2.545	4.5	1.9	1.7
							Secale cereale	5.97371	6.28371	2.082	5.5	2.6	2.4
							Secale cereale	2.42864	2.73864	2.534	4.9	2.4	2
							Secale cereale	5.3295	5.6395	2.191	5.4	2	1.7
Stanstorp 5:1		Oven	ID 60317	1	MP	33	Secale cereale	4.05817	4.36817	2.021	5.1	1.9	1.8
									4.57	2.04
							Secale cereale	7.2832	7.5932	1.924	4.5	1.8	1.6
							Secale cereale	6.02241	6.33241	1.752	4.4	2.2	2
							Secale cereale	8.2407	8.5507	2.821	4.4	1.9	1.9
							Secale cereale	6.03394	6.34394	2.124	4.7	2.3	1.9
							Secale cereale	5.63338	5.94338	2.749	4.5	2.3	1.5
							Secale cereale	6.71689	7.02689	1.852	4.4	2.5	1.9
									6.57	1.83
							Secale cereale	14.861	15.171	2.179	4.1	1.8	1.9
							Secale cereale	6.25301	6.56301	1.717	4.6	2.1	1.6
							Secale cereale	5.86915	6.17915	1.513	4.6	2	1.8
Regional center Uppåkra	House 11	Floor layer	ID33314/PM101	0.9	MP	c. 500	Triticum aestivum	7.365	7.675	2.166	3.1	2.3	1.8
							Triticum aestivum	7.94162	8.25162	1.953	3.5	2.4	1.7
							Triticum aestivum	8.10276	8.41276	1.845	3.6	2.6	2.2
									8.17	1.84
							Triticum aestivum	7.28046	7.59046	2.808	3.5	2.7	2.1
							Triticum aestivum	9.63392	9.94392	2.106	3.7	2.1	1.7
							Triticum aestivum	8.53262	8.84262	2.301	4	2.3	2
							Triticum aestivum	6.36007	6.67007	1.473	4.1	2.4	2
							Triticum aestivum	6.94671	7.25671	2.925	3.5	2.3	1.9
							Triticum aestivum	7.46618	7.77618	4.293	3.4	2.8	1.8
									7.76	4.31
							Triticum aestivum	7.25678	7.56678	1.964	3.5	2.7	2
Hjärup 7:1	Pit		ID9034	1.8	MP	1.8	Triticum aestivum	7.5138	7.8238	5.709	3.1	2.4	1.8
							Triticum aestivum	6.52689	6.83689	3.514	3.9	2.7	1.9
									6.8	3.51
							Triticum aestivum	7.47505	7.78505	3.053	3.3	2.1	1.8
							Triticum aestivum	5.3386	5.6486	3.482	3.7	2.8	1.8
							Triticum aestivum	6.09648	6.40648	2.501	3.7	3	2.2
							Triticum aestivum	5.06126	5.37126	2.809	3.3	2.1	1.7
							Triticum aestivum	4.37223	4.68223	3.143	4	3	2.1
							Triticum aestivum	2.22155	2.53155	3.758	3.4	2.2	1.7
							Triticum aestivum	1.95005	2.26005	4.045	3.1	2.2	1.8
							Triticum aestivum	8.70647	9.01647	3.936	3.1	2.4	1.7
									9.12	3.94
Stanstorp 5:1		Pit	ID49133	1	MP	172	Triticum aestivum	8.00475	8.31475	2.319	3.4	2.6	2
							Triticum aestivum	5.49037	5.80037	2.211	3.1	2.1	1.5
							Triticum aestivum	7.38154	7.69154	2.518	3.3	2.5	2.1
									7.88	2.52
							Triticum aestivum	5.27546	5.58546	3.66	3.5	2.5	2.2
							Triticum aestivum	5.07082	5.38082	2.75	3.2	2.3	2.1
							Triticum aestivum	7.21276	7.52276	3.563	3.5	2.5	2.1
							Triticum aestivum	6.34524	6.65524	3.448	3.7	3	2
									6.6	3.47
							Triticum aestivum	4.93511	5.24511	2.716	3.4	2.3	1.8
							Triticum aestivum	6.43612	6.74612	2.361	3.2	2.7	2.2
							Triticum aestivum	4.38821	4.69821	2.88	3.6	2.7	2
Uppåkra 12:110	House 10	posthole	ID12961	1	ERIA	67	Triticum dicoccum	4.12445	4.43445	1.907	5.3	2.4	2
							Triticum dicoccum	3.60262	3.91262	1.989	4.7	2.1	2.1
							Triticum dicoccum	5.15947	5.46947	1.886	5.7	2.5	2.1
									5.41	1.9
							Triticum dicoccum	4.10784	4.41784	2.031	5.2	2.6	2.3
							Triticum dicoccum	3.18877	3.49877	1.641	5.8	2.7	2.3
							Triticum dicoccum	4.26898	4.57898	1.985	4.7	2.4	2.1
									4.2	2.05
							Triticum dicoccum	3.79899	4.10899	1.592	5.1	2.2	1.9
							Triticum dicoccum	3.54691	3.85691	1.851	5.2	2.9	2.2
							Triticum dicoccum	4.19597	4.50597	2.165	5.1	2.4	2.3
							Triticum dicoccum	4.42325	4.73325	2.053	5.3	2.5	2.3
Regional center Uppåkra	House 11	Layer	ID35039/PM 102	0.5	MP	235	Avena sativa	8.91461	9.22461	2.699	7.5	2.3	1.6
							Avena sativa	7.64406	7.95406	3.518	5.8	2	1.8
							Avena sativa	7.52782	7.83782	3.011	5.1	2	1.7
							Avena sativa	9.01962	9.32962	4.264	4.4	1.8	1.3
							Avena sativa	8.69257	9.00257	2.622	7.2	2.2	1.7
									9.05	2.62
							Avena sativa	7.75963	8.06963	2.143	5.9	1.8	1.5
							Avena sativa	8.85816	9.16816	3.747	5.1	1.7	1.3
							Avena sativa	8.05164	8.36164	2.646	4.8	1.9	1.4
							Avena sativa	6.38003	6.69003	3.494	7.1	2.1	1.8
									6.51	3.48
							Avena sativa	7.11106	7.42106	2.787	7.1	2	1.9
*Recovered by sieving with 2mm for artifacts during field excavation.
Random duplicate QC marked in gray
